# Supplementary material for: Analyzing game statistics and career trajectories of female elite junior tennis players: A machine learning approach
Source: PLoS One. 2023 Nov 30;18(11):e0295075. doi: 10.1371/journal.pone.0295075 (PMC10688900; doi:10.1371/journal.pone.0295075)
Supplement: S3 Table — (XLSX) [file pone.0295075.s007.xlsx]

## Sheet: Dataset_WJTF
No	Tournament year	Nominations	Country	Continent	Birth year	Tournament Final Rank	Career high at WTA	Duplicate (1=no, 0=yes)	WTA Status (0=NF, 1=F, 2=WTA Ranked)	Ranking at WTA (cat.)
1	2016	1	ARGENTINA	6	2002	4	0	1	1
2	2016	2	ARGENTINA	6	2002	4	1263	1	2	3
3	2016	3	ARGENTINA	6	2002	4		1	0
4	2016	1	BRAZIL	6	2002	4		1	0
5	2016	2	BRAZIL	6	2002	4		1	0
6	2016	3	BRAZIL	6	2002	4		1	0
7	2016	1	CANADA	5	2002	3	739	1	2	2
8	2016	2	CANADA	5	2002	3	741	1	2	2
9	2016	3	CANADA	5	2002	3	1114	1	2	3
10	2016	1	CZECH REPUBLIC	4	2002	1	654	1	2	2
11	2016	2	CZECH REPUBLIC	4	2002	1	986	1	2	2
12	2016	3	CZECH REPUBLIC	4	2002	1		1	0
13	2016	1	ECUADOR	6	2002	2	461	1	2	1
14	2016	2	ECUADOR	6	2002	2		1	0
15	2016	3	ECUADOR	6	2002	2		1	0
16	2016	1	HONG KONG	2	2002	1	0	1	1
17	2016	2	HONG KONG	2	2002	1	373	1	2	1
18	2016	3	HONG KONG	2	2002	1	0	1	1
19	2016	1	JAPAN	2	2002	3	697	1	2	2
20	2016	2	JAPAN	2	2002	3	673	1	2	2
21	2016	3	JAPAN	2	2002	3	0	1	1
22	2016	1	KOREA, REP	2	2002	3	295	1	2	1
23	2016	2	KOREA, REP	2	2002	3	0	1	1
24	2016	3	KOREA, REP	2	2003	3	421	1	2	1
25	2016	1	LATVIA	4	2002	4	348	1	2	1
26	2016	2	LATVIA	4	2002	4	0	1	1
27	2016	3	LATVIA	4	2002	4	0	1	1
28	2016	1	RUSSIA	4	2002	1	0	1	1
29	2016	2	RUSSIA	4	2002	1	0	1	1
30	2016	3	RUSSIA	4	2002	1	0	1	1
31	2016	1	SLOVAKIA	4	2002	2	747	1	2	2
32	2016	2	SLOVAKIA	4	2002	2	883	1	2	2
33	2016	3	SLOVAKIA	4	2003	2	0	1	1
34	2016	1	SLOVENIA	4	2002	3	479	1	2	1
35	2016	2	SLOVENIA	4	2002	3	511	1	2	2
36	2016	3	SLOVENIA	4	2002	3	0	1	1
37	2016	1	SOUTH AFRICA	1	2002	4	0	1	1
38	2016	2	SOUTH AFRICA	1	2002	4	0	1	1
39	2016	3	SOUTH AFRICA	1	2002	4	0	1	1
40	2016	1	THAILAND	2	2002	2	1140	1	2	3
41	2016	2	THAILAND	2	2002	2	516	1	2	2
42	2016	3	THAILAND	2	2002	2	586	1	2	2
43	2016	1	UKRAINE	4	2002	2	108	1	2	1
44	2016	2	UKRAINE	4	2002	2	49	1	2	1
45	2016	3	UKRAINE	4	2003	2		1	0
46	2016	1	USA	5	2002	1	794	1	2	2
47	2016	2	USA	5	2002	1	105	1	2	1
48	2016	3	USA	5	2002	1	841	1	2	2
49	2015	1	CANADA	5	2002	3	13	1	2	1
50	2015	2	CANADA	5	2002	3	651	1	2	2
51	2015	3	CANADA	5	2001	3		1	0
52	2015	1	CHINA	2	2001	3	51	1	2	1
53	2015	2	CHINA	2	2002	3		1	0
54	2015	3	CHINA	2	2002	3	0	1	1
55	2015	1	COLOMBIA	6	2001	4	33	1	2	1
56	2015	2	COLOMBIA	6	2002	4	0	1	1
57	2015	3	COLOMBIA	6	2001	4		1	0
58	2015	1	CZECH REPUBLIC	4	2001	2	690	1	2	2
59	2015	2	CZECH REPUBLIC	4	2001	2	236	1	2	1
60	2015	3	CZECH REPUBLIC	4	2001	2	0	1	1
61	2015	1	EGYPT	1	2001	4	0	1	1
62	2015	2	EGYPT	1	2001	4	0	1	1
63	2015	3	EGYPT	1	2001	4		1	0
64	2015	1	HUNGARY	4	2001	4	514	1	2	2
65	2015	2	HUNGARY	4	2001	4	1213	1	2	3
66	2015	3	HUNGARY	4	2001	4	0	1	1
67	2015	1	INDIA	2	2001	3	511	1	2	2
68	2015	2	INDIA	2	2001	3		1	0
69	2015	3	INDIA	2	2001	3		1	0
70	2015	1	ITALY	4	2001	1	64	1	2	1
71	2015	2	ITALY	4	2001	1		1	0
72	2015	3	ITALY	4	2001	1		1	0
73	2015	1	JAPAN	2	2001	2	530	1	2	2
74	2015	2	JAPAN	2	2002	2	697	0	2	2
75	2015	3	JAPAN	2	2001	2	105	1	2	1
76	2015	1	MOROCCO	1	2001	4	0	1	1
77	2015	2	MOROCCO	1	2001	4	0	1	1
78	2015	3	MOROCCO	1	2001	4		1	0
79	2015	1	NEW ZEALAND	3	2001	2	738	1	2	2
80	2015	2	NEW ZEALAND	3	2002	2		1	0
81	2015	3	NEW ZEALAND	3	2001	2		1	0
82	2015	1	PARAGUAY	6	2001	3	988	1	2	2
83	2015	2	PARAGUAY	6	2001	3	1152	1	2	3
84	2015	3	PARAGUAY	6	2002	3		1	0
85	2015	1	POLAND	4	2001	1	1	1	2	1
86	2015	2	POLAND	4	2001	1	149	1	2	1
87	2015	3	POLAND	4	2001	1	765	1	2	2
88	2015	1	ROMANIA	4	2001	2	0	1	1
89	2015	2	ROMANIA	4	2001	2	1150	1	2	3
90	2015	3	ROMANIA	4	2001	2	1058	1	2	3
91	2015	1	RUSSIA	4	2001	1	43	1	2	1
92	2015	2	RUSSIA	4	2001	1	538	1	2	2
93	2015	3	RUSSIA	4	2001	1	339	1	2	1
94	2015	1	USA	5	2001	1		1	0
95	2015	2	USA	5	2001	1		1	0
96	2015	3	USA	5	2001	1	21	1	2	1
97	2014	1	AUSTRALIA	3	2000	1	147	1	2	1
98	2014	2	AUSTRALIA	3	2000	1	0	1	1
99	2014	3	AUSTRALIA	3	2000	1		1	0
100	2014	1	CANADA	5	2000	2		1	0
101	2014	2	CANADA	5	2000	2	1118	1	2	3
102	2014	3	CANADA	5	2000	2	907	1	2	2
103	2014	1	CHINA	2	2000	3	617	1	2	2
104	2014	2	CHINA	2	2001	3	51	1	2	1
105	2014	3	CHINA	2	2000	3	455	1	2	1
106	2014	1	CHINESE TAIPEI	2	2000	3	945	1	2	2
107	2014	2	CHINESE TAIPEI	2	2000	3	919	1	2	2
108	2014	3	CHINESE TAIPEI	2	2000	3	1078	1	2	3
109	2014	1	COLOMBIA	6	2000	2	220	1	2	1
110	2014	2	COLOMBIA	6	2001	2	33	0	2	1
111	2014	3	COLOMBIA	6	2000	2		1	0
112	2014	1	CZECH REPUBLIC	4	2000	2	0	1	1
113	2014	2	CZECH REPUBLIC	4	2000	2		1	0
114	2014	3	CZECH REPUBLIC	4	2000	2	600	1	2	2
115	2014	1	EGYPT	1	2000	4	1018	1	2	3
116	2014	2	EGYPT	1	2001	4	0	0	1
117	2014	3	EGYPT	1	2000	4	1327	1	2	3
118	2014	1	INDIA	2	2000	4	809	1	2	2
119	2014	2	INDIA	2	2000	4	0	1	1
120	2014	3	INDIA	2	2000	4		1	0
121	2014	1	MOROCCO	1	2000	4	0	1	1
122	2014	2	MOROCCO	1	2000	4	0	1	1
123	2014	3	MOROCCO	1	2001	4	0	0	1
124	2014	1	PERU	6	2002	4	0	1	1
125	2014	2	PERU	6	2000	4		1	0
126	2014	3	PERU	6	2000	4		1	0
127	2014	1	POLAND	4	2000	3	694	1	2	2
128	2014	2	POLAND	4	2001	3	1	0	2	1
129	2014	3	POLAND	4	2000	3	0	1	1
130	2014	1	ROMANIA	4	2000	1	0	1	1
131	2014	2	ROMANIA	4	2000	1	1219	1	2	3
132	2014	3	ROMANIA	4	2000	1	304	1	2	1
133	2014	1	RUSSIA	4	2001	1	43	0	2	1
134	2014	2	RUSSIA	4	2000	1	348	1	2	1
135	2014	3	RUSSIA	4	2000	1	0	1	1
136	2014	1	SPAIN	4	2000	3	846	1	2	2
137	2014	2	SPAIN	4	2000	3	0	1	1
138	2014	3	SPAIN	4	2000	3	0	1	1
139	2014	1	UKRAINE	4	2000	1	21	1	2	1
140	2014	2	UKRAINE	4	2000	1	103	1	2	1
141	2014	3	UKRAINE	4	2000	1		1	0
142	2014	1	USA	5	2000	2	60	1	2	1
143	2014	2	USA	5	2000	2	0	1	1
144	2014	3	USA	5	2000	2	517	1	2	2
145	2013	1	AUSTRALIA	3	2000	2	147	0	2	1
146	2013	2	AUSTRALIA	3	1999	2	198	1	2	1
147	2013	3	AUSTRALIA	3	1999	2	147	1	2	1
148	2013	1	CANADA	5	1999	1	192	1	2	1
149	2013	2	CANADA	5	1999	1	1212	1	2	3
150	2013	3	CANADA	5	1999	1	231	1	2	1
151	2013	1	COLOMBIA	6	1999	3	904	1	2	2
152	2013	2	COLOMBIA	6	2000	3	220	0	2	1
153	2013	3	COLOMBIA	6	1999	3	0	1	1
154	2013	1	CZECH REPUBLIC	4	1999	1	14	1	2	1
155	2013	2	CZECH REPUBLIC	4	1999	1	276	1	2	1
156	2013	3	CZECH REPUBLIC	4	1999	1	649	1	2	2
157	2013	1	EGYPT	1	1999	3	0	1	1
158	2013	2	EGYPT	1	2000	3	1018	0	2	3
159	2013	3	EGYPT	1	1999	3		1	0
160	2013	1	GREAT BRITAIN	4	1999	3	0	1	1
161	2013	2	GREAT BRITAIN	4	1999	3	0	1	1
162	2013	3	GREAT BRITAIN	4	1999	3	118	1	2	1
163	2013	1	INDIA	2	1999	2	265	1	2	1
164	2013	2	INDIA	2	1999	2	814	1	2	2
165	2013	3	INDIA	2	1999	2	0	0	1
166	2013	1	ITALY	4	1999	4	0	1	1
167	2013	2	ITALY	4	1999	4	547	1	2	2
168	2013	3	ITALY	4	1999	4	449	1	2	1
169	2013	1	JAPAN	2	1999	4		1	0
170	2013	2	JAPAN	2	1999	4	1016	1	2	3
171	2013	3	JAPAN	2	1999	4	352	1	2	1
172	2013	1	PERU	6	1999	4		1	0
173	2013	2	PERU	6	2000	4	1148	1	2	3
174	2013	3	PERU	6	1999	4	0	1	1
175	2013	1	ROMANIA	4	1999	2	210	1	2	1
176	2013	2	ROMANIA	4	1999	2	0	1	1
177	2013	3	ROMANIA	4	1999	2	347	1	2	1
178	2013	1	RUSSIA	4	1999	1	657	1	2	2
179	2013	2	RUSSIA	4	1999	1	116	1	2	1
180	2013	3	RUSSIA	4	1999	1	278	1	2	1
181	2013	1	SOUTH AFRICA	1	1999	2	0	1	1
182	2013	2	SOUTH AFRICA	1	1999	2	0	1	1
183	2013	3	SOUTH AFRICA	1	1999	2	0	1	1
184	2013	1	SPAIN	4	1999	3	221	1	2	1
185	2013	2	SPAIN	4	2000	3	728	1	2	2
186	2013	3	SPAIN	4	1999	3	710	1	2	2
187	2013	1	THAILAND	2	2000	4	1229	1	2	3
188	2013	2	THAILAND	2	1999	4		1	0
189	2013	3	THAILAND	2	1999	4	0	1	1
190	2013	1	USA	5	1999	1	35	1	2	1
191	2013	2	USA	5	1999	1	478	1	2	1
192	2013	3	USA	5	2000	1	60	0	2	1
193	2012	1	ARGENTINA	6	1998	4	0	1	1
194	2012	2	ARGENTINA	6	1998	4	0	1	1
195	2012	3	ARGENTINA	6	1998	4	1242	1	2	3
196	2012	1	AUSTRALIA	3	1998	2	118	1	2	1
197	2012	2	AUSTRALIA	3	1998	2	379	1	2	1
198	2012	3	AUSTRALIA	3	1998	2	154	1	2	1
199	2012	1	CANADA	5	1998	2	0	1	1
200	2012	2	CANADA	5	1998	2	830	1	2	2
201	2012	3	CANADA	5	1999	2	1212	0	2	3
202	2012	1	CHINA	2	1999	2	544	1	2	2
203	2012	2	CHINA	2	2000	2	709	1	2	2
204	2012	3	CHINA	2	1998	2		1	0
205	2012	1	COLOMBIA	6	1998	4	1094	1	2	3
206	2012	2	COLOMBIA	6	1998	4	990	1	2	2
207	2012	3	COLOMBIA	6	1998	4	683	1	2	2
208	2012	1	CROATIA	4	1998	4	1203	1	2	3
209	2012	2	CROATIA	4	1998	4	970	1	2	2
210	2012	3	CROATIA	4	1999	4	264	1	2	1
211	2012	1	CZECH REPUBLIC	4	1998	1	921	1	2	2
212	2012	2	CZECH REPUBLIC	4	1998	1	26	1	2	1
213	2012	3	CZECH REPUBLIC	4	1998	1		1	0
214	2012	1	EGYPT	1	1998	3	0	1	1
215	2012	2	EGYPT	1	1998	3	1203	1	2	3
216	2012	3	EGYPT	1	1998	3	586	1	2	2
217	2012	1	GERMANY	4	1998	1	530	1	2	2
218	2012	2	GERMANY	4	1998	1		1	0
219	2012	3	GERMANY	4	1998	1	217	1	2	1
220	2012	1	GREAT BRITAIN	4	1998	1	250	1	2	1
221	2012	2	GREAT BRITAIN	4	1998	1	162	1	2	1
222	2012	3	GREAT BRITAIN	4	1998	1	0	1	1
223	2012	1	INDIA	2	1999	3	265	0	2	1
224	2012	2	INDIA	2	1999	3	0	1	1
225	2012	3	INDIA	2	1998	3	1268	1	2	3
226	2012	1	PERU	6	1998	3	0	1	1
227	2012	2	PERU	6	1998	3	0	1	1
228	2012	3	PERU	6	1998	3	0	1	1
229	2012	1	RUSSIA	4	1998	3	537	1	2	2
230	2012	2	RUSSIA	4	1998	3	666	1	2	2
231	2012	3	RUSSIA	4	1998	3	430	1	2	1
232	2012	1	SLOVAKIA	4	1998	1	43	1	2	1
233	2012	2	SLOVAKIA	4	1998	1	349	1	2	1
234	2012	3	SLOVAKIA	4	1998	1	1115	1	2	3
235	2012	1	THAILAND	2	1999	4	0	1	1
236	2012	2	THAILAND	2	1998	4		1	0
237	2012	3	THAILAND	2	1998	4	0	1	1
238	2012	1	USA	5	1998	2	404	1	2	1
239	2012	2	USA	5	1998	2	419	1	2	1
240	2012	3	USA	5	1998	2	895	1	2	2

## Sheet: Dataset_WTA
Rank	WJTF	Age	Points	Height [cm]	Plays (1R, 2L)	SinglesMatchesplayed	Aces	DoubleFaults	@1stServe	@1stServeWon	@2ndServeWon	BreakPointsSaved	ServicePointsWon	ServiceGamesWon	ServiceGamesPlayed	ReturnPointsWon	@1stReturnPointsWon	@2ndReturnPointsWon	BreakPointsConverted	ReturnGamesWon	ReturnGamesPlayed
1	Yes	21	10335	176	1	74	137	152	0.653	0.663	0.507	0.623	0.608	0.757	666	0.496	0.427	0.61	0.514	0.495	650
2	No	28	4555	167	1	64	217	140	0.565	0.685	0.479	0.547	0.596	0.72	661	0.463	0.407	0.559	0.501	0.402	671
3	No	28	4316	170	1	61	149	175	0.583	0.673	0.495	0.583	0.599	0.727	582	0.447	0.389	0.542	0.444	0.372	578
4	No	18	3271	175	1	60	220	260	0.631	0.669	0.457	0.573	0.591	0.713	547	0.439	0.385	0.531	0.418	0.348	538
5	No	27	3121	172	1	63	249	229	0.584	0.686	0.49	0.623	0.604	0.748	682	0.429	0.348	0.562	0.428	0.33	691
6	No	29	3000	177	1	63	394	194	0.606	0.714	0.495	0.641	0.628	0.803	701	0.4	0.333	0.509	0.432	0.271	679
7	No	24	2970	182	1	55	249	428	0.597	0.677	0.418	0.529	0.573	0.677	601	0.446	0.367	0.572	0.465	0.369	593
8	No	25	2935	170	1	63	87	226	0.678	0.616	0.402	0.557	0.547	0.609	583	0.485	0.427	0.593	0.496	0.471	592
9	No	25	2795	175	1	59	265	137	0.616	0.687	0.502	0.586	0.616	0.774	576	0.421	0.341	0.544	0.425	0.308	581
10	No	31	2661	168	1	50	128	163	0.617	0.692	0.477	0.599	0.61	0.74	465	0.498	0.433	0.601	0.529	0.48	475
11	No	27	2417	178	1	49	223	115	0.635	0.684	0.494	0.575	0.615	0.738	489	0.429	0.355	0.544	0.402	0.314	487
12	No	25	2365	175	1	56	188	229	0.633	0.705	0.481	0.629	0.622	0.771	617	0.424	0.335	0.568	0.431	0.316	618
13	No	24	2363	180	1	52	186	187	0.621	0.649	0.467	0.575	0.58	0.684	497	0.442	0.368	0.564	0.434	0.36	500
14	No	28	2287	178	1	31	114	182	0.537	0.7	0.476	0.603	0.596	0.707	314	0.444	0.361	0.572	0.473	0.371	310
15	No	32	2097	182	2	46	225	218	0.627	0.692	0.464	0.603	0.607	0.743	494	0.414	0.341	0.532	0.477	0.299	485
16	No	26	2093	174	1	45	123	127	0.63	0.66	0.478	0.565	0.593	0.704	456	0.439	0.367	0.558	0.466	0.379	446
17	No	26	2050	185	2	53	149	214	0.647	0.672	0.464	0.604	0.598	0.715	571	0.417	0.352	0.534	0.418	0.312	571
18	No	25	1986	177	1	50	158	217	0.585	0.652	0.457	0.545	0.571	0.677	541	0.453	0.357	0.585	0.485	0.402	532
19	No	27	1910	175	1	51	233	289	0.568	0.707	0.456	0.543	0.599	0.716	542	0.454	0.383	0.571	0.512	0.392	553
20	No	23	1910	182	1	45	255	144	0.566	0.717	0.536	0.642	0.639	0.81	463	0.42	0.36	0.528	0.451	0.311	472
21	No	23	1860	184	1	57	370	146	0.554	0.722	0.519	0.605	0.631	0.782	605	0.418	0.346	0.534	0.4	0.303	597
22	No	26	1850	178	1	40	139	180	0.6	0.701	0.47	0.585	0.609	0.743	401	0.441	0.374	0.55	0.447	0.35	409
23	Yes	21	1746	180	1	46	121	152	0.657	0.663	0.482	0.548	0.601	0.721	456	0.439	0.363	0.558	0.457	0.369	447
24	No	33	1600	177	1	58	120	122	0.659	0.642	0.479	0.504	0.587	0.698	567	0.418	0.331	0.554	0.452	0.314	557
25	No	33	1597	183	1	37	81	161	0.596	0.673	0.428	0.561	0.574	0.674	341	0.465	0.393	0.579	0.46	0.399	343
26	Yes	24	1592	180	1	4	1	6	0.62	0.6	0.442	0.357	0.54	0.591	22	0.451	0.443	0.468	0.5	0.381	21
27	No	29	1486	160	2	33	17	103	0.651	0.581	0.418	0.514	0.524	0.551	265	0.469	0.418	0.561	0.516	0.422	263
28	No	26	1475	179	1	48	147	263	0.577	0.683	0.452	0.519	0.585	0.68	484	0.456	0.403	0.543	0.471	0.389	493
29	No	28	1428	174	1	46	98	156	0.677	0.62	0.454	0.554	0.566	0.672	475	0.448	0.372	0.569	0.481	0.379	480
30	No	30	1426	186	1	40	259	225	0.641	0.674	0.42	0.595	0.583	0.707	451	0.416	0.352	0.523	0.472	0.307	436
31	No	29	1365	180	1	52	130	206	0.62	0.642	0.436	0.524	0.564	0.644	540	0.442	0.362	0.561	0.472	0.375	541
32	No	25	1336	170	2	40	88	143	0.595	0.635	0.452	0.57	0.561	0.654	399	0.431	0.366	0.542	0.446	0.343	397
33	No	32	1328	173	1	49	101	219	0.585	0.663	0.452	0.55	0.575	0.668	515	0.442	0.379	0.55	0.459	0.364	506
34	No	37	1324	181	1	40	172	142	0.557	0.685	0.489	0.516	0.598	0.717	435	0.426	0.338	0.556	0.414	0.318	431
35	No	20	1290	178	1	39	241	211	0.518	0.744	0.458	0.62	0.606	0.752	407	0.404	0.335	0.513	0.375	0.264	406
36	No	29	1244	170	1	35	36	68	0.706	0.598	0.458	0.56	0.557	0.627	327	0.436	0.355	0.568	0.479	0.348	333
37	No	31	1203	181	1	42	186	135	0.603	0.68	0.498	0.545	0.608	0.739	449	0.409	0.353	0.508	0.436	0.292	452
38	No	32	1188	181	1	40	114	168	0.635	0.651	0.464	0.532	0.583	0.698	384	0.437	0.372	0.549	0.415	0.351	390
39	No	32	1180	175	1	44	100	111	0.681	0.627	0.486	0.56	0.582	0.691	450	0.431	0.368	0.545	0.412	0.322	451
40	Yes	20	1164	168	2	29	61	102	0.636	0.656	0.494	0.597	0.597	0.734	274	0.387	0.287	0.556	0.371	0.244	270
41	No	25	1122	180	1	23	140	44	0.531	0.762	0.47	0.667	0.625	0.79	210	0.415	0.354	0.519	0.416	0.306	209
42	Yes	21	1119	175	1	42	58	171	0.622	0.636	0.434	0.545	0.56	0.631	439	0.473	0.409	0.575	0.483	0.417	441
43	No	32	1087	176	1	42	98	112	0.611	0.634	0.471	0.527	0.571	0.652	425	0.445	0.369	0.568	0.478	0.383	418
44	No	22	1066	170	1	31	58	82	0.637	0.622	0.518	0.591	0.584	0.697	314	0.443	0.347	0.575	0.496	0.379	319
45	No	30	1065	175	1	38	153	105	0.605	0.673	0.482	0.598	0.597	0.718	400	0.399	0.331	0.51	0.462	0.27	404
46	No	27	995	163	1	38	29	80	0.689	0.609	0.445	0.593	0.558	0.649	382	0.442	0.399	0.518	0.45	0.366	382
47	No	28	977	166	1	33	68	153	0.64	0.64	0.439	0.599	0.568	0.676	312	0.434	0.379	0.525	0.401	0.342	319
48	No	25	933	180	1	40	60	156	0.641	0.618	0.447	0.564	0.557	0.641	401	0.429	0.351	0.55	0.442	0.329	407
49	No	29	923	182	1	29	83	81	0.634	0.656	0.452	0.552	0.581	0.687	275	0.407	0.33	0.528	0.446	0.287	275
50	No	30	900	171	1	45	151	110	0.631	0.647	0.487	0.545	0.588	0.695	469	0.423	0.349	0.545	0.424	0.316	462
51	No	27	880	176	2	25	63	90	0.621	0.673	0.473	0.578	0.597	0.734	233	0.453	0.394	0.543	0.441	0.396	245
52	No	23	872	175	1	31	45	139	0.613	0.656	0.454	0.582	0.578	0.687	310	0.418	0.321	0.565	0.393	0.3	313
53	No	26	841	176	1	40	16	131	0.714	0.572	0.463	0.522	0.541	0.593	423	0.48	0.431	0.574	0.455	0.465	419
54	No	30	836	168	1	30	66	195	0.541	0.657	0.46	0.481	0.567	0.648	304	0.427	0.354	0.537	0.481	0.339	298
55	No	26	833	174	1	36	58	167	0.643	0.602	0.427	0.531	0.539	0.6	355	0.439	0.373	0.552	0.482	0.363	364
56	Yes	20	806	175	1	35	118	186	0.603	0.646	0.427	0.519	0.559	0.635	406	0.438	0.366	0.557	0.416	0.347	398
57	No	28	800	177	1	41	82	121	0.711	0.613	0.451	0.513	0.566	0.654	434	0.411	0.32	0.558	0.406	0.292	432
58	No	26	797	179	1	25	86	120	0.555	0.69	0.462	0.551	0.589	0.703	222	0.42	0.343	0.536	0.507	0.326	230
59	No	31	775	170	1	4	0	3	0.696	0.553	0.585	0.619	0.563	0.619	21	0.427	0.443	0.389	0.5	0.316	19
60	No	26	757	163	1	41	36	102	0.663	0.604	0.477	0.568	0.561	0.657	452	0.442	0.37	0.553	0.454	0.368	438
61	No	19	755	175	1	34	95	104	0.68	0.626	0.466	0.56	0.574	0.685	324	0.452	0.377	0.574	0.5	0.389	324
62	No	23	719	170	1	27	56	65	0.608	0.612	0.473	0.531	0.557	0.641	295	0.425	0.383	0.501	0.49	0.33	294
63	No	30	697	169	1	37	16	88	0.679	0.568	0.44	0.497	0.527	0.568	398	0.45	0.383	0.562	0.475	0.396	404
64	No	25	693	175	1	37	133	88	0.593	0.669	0.46	0.574	0.584	0.703	380	0.413	0.349	0.521	0.433	0.303	383
65	Yes	22	692	170	1	29	82	66	0.647	0.623	0.431	0.502	0.555	0.626	302	0.441	0.364	0.568	0.435	0.372	296
66	No	21	691	170	1	27	58	57	0.603	0.634	0.507	0.532	0.583	0.698	291	0.435	0.361	0.555	0.465	0.349	289
67	Yes	20	688	170	1	30	35	120	0.692	0.591	0.421	0.508	0.539	0.575	306	0.448	0.393	0.546	0.41	0.368	304
68	No	31	652	183	1	26	171	68	0.57	0.699	0.509	0.582	0.617	0.742	287	0.401	0.303	0.54	0.41	0.264	277
69	No	17	633	172	1	17	33	73	0.616	0.651	0.428	0.496	0.565	0.659	173	0.435	0.363	0.551	0.504	0.353	170
70	No	29	622	157	1	30	62	100	0.563	0.636	0.447	0.53	0.553	0.618	327	0.425	0.361	0.538	0.475	0.328	341
71	No	26	622	175	1	29	56	96	0.544	0.621	0.466	0.504	0.551	0.616	289	0.435	0.365	0.546	0.399	0.346	292
72	No	24	620	168	1	30	43	104	0.627	0.616	0.432	0.506	0.547	0.597	320	0.426	0.369	0.511	0.423	0.331	323
73	No	35	616	172	1	27	100	91	0.531	0.713	0.497	0.567	0.612	0.763	299	0.427	0.38	0.501	0.454	0.338	290
74	Yes	22	614	175	1	29	107	147	0.574	0.654	0.449	0.548	0.567	0.65	323	0.393	0.314	0.519	0.492	0.283	318
75	No	32	613	168	1	27	2	70	0.754	0.551	0.407	0.473	0.515	0.522	247	0.455	0.398	0.545	0.43	0.386	254
76	No	34	613	173	2	22	24	69	0.649	0.617	0.48	0.619	0.569	0.678	208	0.445	0.377	0.54	0.453	0.368	212
77	No	30	608	172	1	26	53	41	0.647	0.616	0.476	0.569	0.567	0.67	285	0.425	0.355	0.55	0.5	0.34	288
78	Yes	21	608	182	2	23	87	120	0.647	0.66	0.429	0.568	0.578	0.683	262	0.423	0.358	0.527	0.464	0.319	263
79	No	29	548	163	1	19	33	48	0.582	0.613	0.5	0.571	0.566	0.652	164	0.437	0.343	0.575	0.504	0.353	167
80	No	25	547	173	1	28	75	172	0.553	0.613	0.412	0.519	0.523	0.549	304	0.435	0.343	0.58	0.472	0.344	299
81	No	29	530	171	1	22	48	36	0.646	0.633	0.5	0.546	0.586	0.703	232	0.468	0.395	0.599	0.463	0.41	229
82	No	23	529	178	1	24	121	146	0.57	0.671	0.459	0.586	0.58	0.686	261	0.426	0.373	0.516	0.455	0.347	259
83	No	27	504	169	1	20	51	87	0.519	0.647	0.416	0.547	0.536	0.59	188	0.407	0.334	0.543	0.423	0.284	183
84	No	20	493	170	1	26	63	47	0.58	0.633	0.468	0.604	0.564	0.643	241	0.422	0.336	0.562	0.5	0.325	243
85	Yes	23	492	172	2	13	42	82	0.541	0.69	0.461	0.592	0.585	0.729	155	0.43	0.352	0.546	0.462	0.34	159
86	No	22	476	178	1	26	34	69	0.629	0.557	0.437	0.566	0.512	0.538	236	0.416	0.356	0.51	0.479	0.3	230
87	No	24	473	171	1	30	80	64	0.616	0.639	0.424	0.504	0.557	0.612	291	0.418	0.354	0.526	0.394	0.302	285
88	No	29	472	175	1	23	51	90	0.602	0.639	0.427	0.506	0.554	0.632	223	0.45	0.377	0.573	0.536	0.363	226
89	No	26	459	180	1	21	49	39	0.693	0.623	0.423	0.575	0.561	0.641	220	0.403	0.341	0.498	0.438	0.274	219
90	No	33	455	174	1	19	4	61	0.637	0.562	0.474	0.51	0.53	0.607	196	0.471	0.393	0.585	0.478	0.436	204
91	No	35	452	180	1	20	45	59	0.659	0.623	0.446	0.5	0.563	0.625	176	0.4	0.319	0.534	0.398	0.266	177
92	No	28	451	173	1	22	58	51	0.6	0.657	0.488	0.649	0.589	0.715	228	0.422	0.368	0.516	0.42	0.322	230
93	No	24	442	179	1	13	44	49	0.594	0.633	0.425	0.52	0.549	0.626	131	0.43	0.369	0.529	0.467	0.328	128
94	No	24	436	175	1	13	6	41	0.675	0.571	0.414	0.606	0.52	0.545	123	0.422	0.327	0.57	0.446	0.32	128
95	No	21	436	170	1	20	20	75	0.569	0.628	0.451	0.527	0.551	0.602	221	0.428	0.365	0.535	0.432	0.332	220
96	No	20	419	180	1	13	28	47	0.668	0.597	0.508	0.519	0.568	0.648	142	0.429	0.378	0.515	0.421	0.315	143
97	No	30	408	170	1	21	62	41	0.618	0.641	0.462	0.532	0.573	0.646	226	0.422	0.361	0.523	0.497	0.317	224
98	No	22	396	170	1	27	51	69	0.609	0.624	0.451	0.537	0.556	0.645	279	0.416	0.359	0.519	0.435	0.31	268
99	No	19	391	182	1	18	54	44	0.59	0.649	0.48	0.549	0.58	0.678	171	0.408	0.331	0.54	0.398	0.293	174
100	No	24	391	178	1	17	46	27	0.662	0.648	0.449	0.479	0.581	0.671	152	0.4	0.333	0.516	0.476	0.318	154
101	No	26	387	180	1
102	No	21	377	176	1	18	37	108	0.537	0.631	0.394	0.544	0.522	0.562	178	0.442	0.395	0.527	0.517	0.352	176
103	No	28	372	164	1	16	2	37	0.749	0.563	0.446	0.549	0.534	0.577	163	0.427	0.351	0.534	0.509	0.333	165
104	No	21	364	182	1	24	59	83	0.568	0.65	0.459	0.58	0.567	0.654	243	0.398	0.322	0.531	0.417	0.27	252
105	No	28	363	176	1	24	34	81	0.563	0.568	0.409	0.457	0.499	0.507	217	0.426	0.353	0.556	0.399	0.336	217
106	No	24	344	174	1	19	95	110	0.576	0.669	0.411	0.548	0.559	0.636	206	0.401	0.328	0.51	0.357	0.258	213
107	No	21	328	182	2	8	21	23	0.629	0.63	0.497	0.667	0.581	0.712	66	0.425	0.353	0.542	0.553	0.313	67
108	No	27	327	170	1	15	12	35	0.688	0.581	0.466	0.59	0.545	0.63	154	0.413	0.347	0.509	0.461	0.303	155
109	No	26	326	183	1	21	82	123	0.541	0.681	0.371	0.555	0.538	0.601	203	0.424	0.341	0.558	0.431	0.319	207
110	No	26	325	182	1	17	48	69	0.604	0.692	0.415	0.544	0.582	0.692	185	0.41	0.321	0.552	0.445	0.298	191
111	Yes	21	323	166	1	16	17	40	0.68	0.626	0.453	0.439	0.57	0.658	161	0.449	0.399	0.547	0.42	0.377	159
112	No	31	320	159	2	18	21	64	0.605	0.613	0.413	0.613	0.534	0.598	184	0.395	0.315	0.538	0.427	0.249	177
113	No	28	316	173	1	17	18	32	0.642	0.591	0.433	0.543	0.534	0.597	159	0.412	0.321	0.568	0.52	0.321	162
114	No	25	313	170	1
115	No	27	307	173	1	21	36	76	0.651	0.602	0.417	0.488	0.537	0.587	213	0.421	0.352	0.55	0.449	0.325	203
116	No	27	298	163	1	10	16	24	0.704	0.575	0.459	0.539	0.54	0.606	104	0.454	0.386	0.59	0.554	0.398	103
117	No	31	282	180	2	19	40	60	0.719	0.606	0.45	0.547	0.562	0.659	211	0.421	0.38	0.503	0.523	0.33	206
118	No	21	276		1	10	41	39	0.564	0.658	0.435	0.538	0.56	0.64	100	0.398	0.351	0.462	0.547	0.29	100
119	No	24	275	182	1	13	25	44	0.57	0.602	0.448	0.505	0.536	0.583	127	0.394	0.301	0.533	0.456	0.25	124
120	No	25	268	170	1	7	15	11	0.582	0.613	0.322	0.488	0.491	0.45	40	0.345	0.265	0.489	0.35	0.163	43
121	No	28	268	174	1	13	37	40	0.61	0.632	0.431	0.551	0.553	0.637	157	0.431	0.378	0.521	0.487	0.369	157
122	No	21	268	185	1	6	42	45	0.604	0.678	0.458	0.538	0.591	0.731	67	0.384	0.306	0.506	0.5	0.239	67
123	No	24	263	171	1	8	14	31	0.656	0.611	0.437	0.493	0.551	0.593	91	0.401	0.326	0.514	0.578	0.28	93
124	No	27	262	168	1	9	14	23	0.623	0.585	0.418	0.6	0.522	0.569	51	0.294	0.253	0.363	0.556	0.102	49
125	Yes	24	261	180	1	6	22	24	0.573	0.663	0.426	0.558	0.562	0.698	63	0.351	0.292	0.455	0.462	0.194	62
126	No	20	261	172	1	9	7	34	0.689	0.569	0.373	0.449	0.508	0.548	84	0.462	0.397	0.563	0.548	0.4	85
127	No	24	255	178	1	7	18	43	0.641	0.632	0.389	0.53	0.545	0.581	74	0.395	0.303	0.527	0.31	0.237	76
128	No	29	247	178	1	9	4	18	0.627	0.547	0.416	0.419	0.498	0.506	87	0.432	0.347	0.571	0.452	0.315	89
129	No	28	246	175	1	9	13	30	0.763	0.582	0.369	0.529	0.532	0.549	91	0.459	0.399	0.569	0.466	0.374	91
130	No	36	245	165	1	10	9	17	0.674	0.594	0.506	0.612	0.566	0.646	113	0.459	0.411	0.547	0.566	0.416	113
131	No	24	240	178	1	6	14	10	0.598	0.667	0.426	0.474	0.57	0.661	59	0.364	0.281	0.527	0.407	0.186	59
132	No	17	239	179	1	8	23	27	0.632	0.673	0.434	0.547	0.585	0.688	77	0.388	0.329	0.5	0.357	0.256	78
133	No	23	231
134	No	27	225	178	1	14	28	48	0.602	0.604	0.45	0.513	0.543	0.616	146	0.385	0.324	0.494	0.451	0.247	150
135	No	27	222	170	1	11	22	60	0.551	0.62	0.434	0.481	0.537	0.578	128	0.401	0.313	0.542	0.398	0.267	131
136	No	30	220	185	1	9	54	40	0.514	0.7	0.464	0.557	0.585	0.69	100	0.366	0.296	0.468	0.361	0.216	102
137	No	28	219	174	1	7	26	25	0.662	0.599	0.449	0.584	0.548	0.598	92	0.415	0.333	0.526	0.571	0.322	87
138	No	34	214	168	1	10	4	39	0.704	0.595	0.45	0.568	0.552	0.627	102	0.387	0.325	0.478	0.406	0.275	102
139	No	32	213	163	1	12	9	39	0.671	0.591	0.396	0.522	0.527	0.598	107	0.424	0.331	0.575	0.442	0.352	108
140	No	28	209	178	2	6	11	29	0.566	0.677	0.487	0.5	0.594	0.722	54	0.417	0.351	0.53	0.444	0.291	55
141	No	23	198	170	1	17	26	59	0.686	0.605	0.452	0.543	0.557	0.635	189	0.375	0.264	0.543	0.415	0.233	189
142	No	32	196	170	1	6	5	22	0.531	0.548	0.328	0.469	0.445	0.404	57	0.416	0.33	0.533	0.548	0.309	55
143	No	24	195	170	1	7	10	11	0.749	0.605	0.47	0.608	0.571	0.667	60	0.404	0.321	0.529	0.422	0.317	60
144	No	19	183	172	2	7	4	19	0.669	0.538	0.403	0.517	0.493	0.482	56	0.451	0.382	0.55	0.393	0.4	55
145	Yes	23	181	174	1	7	18	33	0.63	0.686	0.418	0.596	0.587	0.704	71	0.444	0.391	0.531	0.556	0.357	70
146	No	28	176	166	2	8	17	42	0.589	0.604	0.428	0.591	0.532	0.573	89	0.357	0.264	0.513	0.298	0.154	91
147	No	27	175	164	1
148	No	26	174	170	1	5	6	15	0.743	0.613	0.413	0.469	0.562	0.638	47	0.457	0.402	0.591	0.487	0.396	48
149	No	20	172	165	1	5	1	18	0.686	0.531	0.425	0.268	0.497	0.5	60	0.466	0.414	0.56	0.377	0.39	59
150	No	21	168
151	No	31	167	178	1
152	Yes	20	167	173	1	4	3	7	0.693	0.595	0.341	0.514	0.517	0.561	41	0.396	0.322	0.524	0.375	0.279	43
153	No	28	167	178	1	8	22	12	0.57	0.623	0.519	0.627	0.578	0.678	87	0.422	0.348	0.536	0.475	0.318	88
154	No	20	163	170	1	8	3	19	0.72	0.499	0.454	0.474	0.486	0.459	74	0.476	0.42	0.571	0.405	0.442	77
155	No	28	157	179	1	13	22	57	0.564	0.529	0.456	0.475	0.498	0.496	125	0.407	0.355	0.493	0.479	0.274	124
156	No	21	155	170	1	5	13	28	0.473	0.595	0.502	0.457	0.546	0.603	63	0.447	0.418	0.5	0.545	0.375	64
157	No	25	152	170	1
158	No	38	149	172	1	11	15	39	0.659	0.607	0.472	0.598	0.561	0.652	112	0.408	0.338	0.499	0.372	0.271	118
159	No	29	149	184	1	11	20	115	0.609	0.617	0.36	0.52	0.517	0.531	128	0.427	0.365	0.536	0.452	0.331	127
160	No	35	145	164	1	7	0	13	0.823	0.528	0.383	0.5	0.502	0.5	70	0.456	0.401	0.554	0.518	0.403	72
161	No	26	145	175	1	4	4	20	0.616	0.547	0.396	0.488	0.489	0.447	38	0.349	0.339	0.375	0.45	0.22	41
162	No	31	141	176	1	5	8	20	0.75	0.621	0.375	0.471	0.559	0.654	52	0.469	0.427	0.555	0.561	0.434	53
163	Yes	21	140	174	1	5	5	15	0.651	0.588	0.372	0.489	0.512	0.52	50	0.424	0.386	0.469	0.487	0.373	51
164	No	23	138	175	1	8	24	22	0.606	0.683	0.437	0.48	0.586	0.679	81	0.384	0.319	0.48	0.388	0.235	81
165	No	30	135		2	6	2	15	0.694	0.519	0.368	0.538	0.473	0.434	53	0.421	0.39	0.5	0.531	0.315	54
166	No	23	133	186	1	4	21	18	0.616	0.59	0.441	0.535	0.533	0.535	43	0.394	0.361	0.453	0.393	0.262	42
167	No	32	133	170	1	3	0	16	0.723	0.523	0.286	0.407	0.458	0.429	28	0.426	0.389	0.492	0.409	0.321	28
168	No	27	132		2	4	2	11	0.672	0.551	0.49	0.571	0.531	0.591	44	0.367	0.326	0.448	0.345	0.227	44
169	Yes	26	130	170	2	5	11	12	0.631	0.626	0.5	0.514	0.579	0.638	47	0.422	0.357	0.54	0.52	0.289	45
170	No	26	126		1	7	9	52	0.564	0.58	0.356	0.518	0.482	0.461	76	0.432	0.356	0.545	0.45	0.338	80
171	No	18	126		1	4	4	10	0.577	0.608	0.545	0.368	0.582	0.647	34	0.362	0.314	0.457	0.417	0.156	32
172	No	17	121	180	2	4	5	14	0.536	0.647	0.476	0.571	0.568	0.647	34	0.44	0.4	0.491	0.5	0.371	35
173	Yes	24	112	173	1	5	22	22	0.558	0.703	0.484	0.556	0.606	0.746	63	0.348	0.293	0.444	0.4	0.164	61
174	No	26	105	170	1	2	1	3	0.66	0.495	0.38	0.235	0.456	0.435	23	0.391	0.379	0.424	0.625	0.238	21
175	No	20	104	170	1	3	2	21	0.515	0.548	0.439	0.545	0.495	0.444	27	0.391	0.277	0.533	0.333	0.276	29
176	No	26	104		1	4	8	17	0.629	0.602	0.497	0.673	0.563	0.692	52	0.378	0.296	0.49	0.387	0.222	54
177	No	21	101	170	1	3	2	12	0.691	0.537	0.382	0.32	0.489	0.433	30	0.407	0.316	0.538	0.474	0.3	30
178	No	29	101	172	1	4	11	12	0.54	0.618	0.405	0.455	0.52	0.538	39	0.388	0.28	0.517	0.435	0.25	40
179	No	33	100	170	1	4	1	11	0.776	0.534	0.424	0.553	0.51	0.553	38	0.495	0.393	0.64	0.5	0.525	40
180	No	31	100	172	1	4	6	17	0.661	0.631	0.41	0.423	0.556	0.659	44	0.431	0.406	0.479	0.467	0.311	45
181	No	26	100	168	1	4	18	33	0.532	0.627	0.364	0.441	0.504	0.486	37	0.333	0.243	0.473	0.313	0.128	39
182	No	22	100	166	1	3	5	11	0.58	0.621	0.369	0.594	0.515	0.567	30	0.403	0.371	0.459	0.412	0.226	31
183	No	23	99	164	1	5	0	8	0.73	0.529	0.474	0.378	0.514	0.489	45	0.437	0.437	0.437	0.357	0.326	46
184	No	25	97	175	1	14	35	44	0.616	0.629	0.39	0.6	0.537	0.6	140	0.421	0.348	0.549	0.416	0.294	143
185	Yes	24	97	170	1	2	3	16	0.611	0.616	0.46	0.579	0.556	0.636	22	0.404	0.307	0.513	0.227	0.217	23
186	No	21	97		2	5	8	20	0.606	0.606	0.411	0.5	0.529	0.551	49	0.44	0.376	0.554	0.415	0.34	50
187	No	18	94	185	1	4	16	16	0.69	0.545	0.433	0.574	0.51	0.511	47	0.36	0.272	0.538	0.367	0.244	45
188	No	33	91	178	1	4	24	24	0.556	0.732	0.443	0.615	0.603	0.767	43	0.381	0.257	0.544	0.2	0.186	43
189	No	19	88	171	2	5	6	10	0.664	0.578	0.433	0.604	0.529	0.558	43	0.363	0.287	0.481	0.32	0.19	42
190	No	24	88	164	1	5	0	17	0.734	0.583	0.391	0.574	0.532	0.574	47	0.421	0.34	0.56	0.481	0.283	46
191	No	24	86		1	2	5	6	0.613	0.677	0.585	0.571	0.642	0.824	17	0.394	0.241	0.61	0.625	0.294	17
192	No	23	86		1	4	7	32	0.594	0.624	0.362	0.524	0.517	0.556	45	0.418	0.363	0.5	0.406	0.302	43
193	No	32	85	180	1	5	13	28	0.572	0.644	0.354	0.294	0.52	0.5	48	0.418	0.389	0.475	0.378	0.298	47
194	No	23	84	178	2	4	6	10	0.69	0.572	0.429	0.419	0.528	0.538	39	0.438	0.383	0.609	0.406	0.333	39
195	No	24	82	168	1	2	4	9	0.583	0.549	0.4	0.455	0.487	0.5	24	0.412	0.29	0.6	0.35	0.292	24
196	No	25	82	164	1
197	Yes	23	80		1	2	3	6	0.628	0.472	0.531	0.567	0.494	0.435	23	0.454	0.397	0.576	0.381	0.32	25
198	No	27	80	169	2	3	3	15	0.56	0.528	0.435	0.448	0.487	0.484	31	0.387	0.289	0.542	0.533	0.267	30
199	No	22	80	165	1	3	0	14	0.653	0.561	0.5	0.515	0.54	0.61	41	0.391	0.345	0.467	0.36	0.225	40
200	No	27	80	168	1	4	9	16	0.648	0.616	0.438	0.647	0.553	0.684	38	0.404	0.37	0.481	0.323	0.263	38
201	No	19	77		1	3	3	7	0.463	0.595	0.395	0.3	0.488	0.462	13	0.467	0.392	0.561	0.455	0.357	14
201	No	27	72	163	1	1	1	2	0.592	0.448	0.4	0.25	0.429	0.333	9	0.417	0.286	0.6	0.286	0.222	9
202	No	31	77	161	1	5	2	19	0.738	0.548	0.424	0.5	0.515	0.542	48	0.423	0.39	0.495	0.41	0.333	48
203	No	26	77		1	2	1	3	0.63	0.476	0.432	0.444	0.46	0.412	17	0.376	0.33	0.565	0.273	0.176	17
204	Yes	23	76	168	1	5	8	6	0.693	0.483	0.392	0.563	0.455	0.404	47	0.384	0.294	0.521	0.444	0.245	49
205	No	23	75	173	2	2	8	5	0.664	0.685	0.4	0.588	0.59	0.667	21	0.367	0.326	0.436	0.5	0.182	22
206	No	24	75	170	1	14	27	50	0.658	0.584	0.395	0.475	0.519	0.552	143	0.416	0.354	0.519	0.377	0.282	142
207	No	33	75	182	1	5	8	13	0.664	0.65	0.345	0.5	0.547	0.62	50	0.457	0.416	0.532	0.442	0.388	49
208	No	38	72	175	1	4	15	17	0.615	0.65	0.396	0.36	0.552	0.619	42	0.388	0.316	0.525	0.355	0.256	43
209	No	29	72		1	2	12	1	0.803	0.592	0.25	0.5	0.525	0.579	19	0.291	0.172	0.423	0.286	0.105	19
211	No	28	69	165	1	4	8	26	0.608	0.59	0.346	0.581	0.494	0.438	32	0.402	0.31	0.585	0.471	0.258	31
212	No	25	68	170	1	5	5	6	0.622	0.547	0.427	0.457	0.502	0.513	39	0.434	0.371	0.531	0.464	0.351	37
213	No	17	68			2	2	13	0.538	0.613	0.488	0.455	0.555	0.586	29	0.464	0.364	0.627	0.333	0.37	27
214	No	25	63	170	2	2	3	5	0.699	0.494	0.324	0.5	0.442	0.353	17	0.4	0.299	0.579	0.5	0.235	17
215	No	31	63	184	1	1	2	3	0.568	0.52	0.474	0.333	0.5	0.429	7	0.261	0.12	0.429	0	0	8
216	No	33	62	173	1	1	1	2	0.726	0.489	0.412	0.643	0.468	0.286	7	0.333	0.324	0.357	0	0	7
217	No	21	60	163	1	1	4	4	0.643	0.667	0.4	0.727	0.571	0.667	9	0.273	0.205	0.545	0	0	9
218	No	29	58	175	1	5	6	22	0.56	0.597	0.462	0.568	0.538	0.635	52	0.406	0.354	0.477	0.517	0.273	55
219	No	24	56	169	1	2	2	8	0.559	0.684	0.333	0.533	0.529	0.533	15	0.455	0.365	0.632	0.412	0.467	15
220	No	26	56		1	1	2	0	0.5	0.45	0.2	0.333	0.325	0.143	7	0.316	0.238	0.412	1	0.143	7
221	Yes	22	55	173	1	2	2	5	0.742	0.636	0.439	0.385	0.585	0.692	26	0.465	0.382	0.673	0.455	0.385	26
222	Yes	20	53	168	1
223	No	26	52	179	1
224	No	28	52	163	1
225	No	29	51	163	1	3	1	7	0.746	0.5	0.426	0.333	0.481	0.467	30	0.431	0.37	0.506	0.364	0.286	28
226	No	34	50	182	1
227	Yes	21	50	164	2	4	1	10	0.682	0.593	0.516	0.6	0.568	0.674	43	0.434	0.406	0.477	0.432	0.364	44
228	No	17	50		1	1	2	7	0.579	0.582	0.475	0.417	0.537	0.533	15	0.486	0.4	0.564	0.375	0.429	14
229	No	31	50	170	1	2	1	3	0.553	0.476	0.441	0.364	0.461	0.417	12	0.434	0.39	0.486	0.444	0.333	12
230	No	26	50			2	0	7	0.631	0.549	0.458	0.308	0.515	0.55	20	0.415	0.33	0.556	0.357	0.263	19
231	No	17	48			2	0	7	0.645	0.613	0.5	0.545	0.573	0.75	20	0.375	0.322	0.488	0.417	0.25	20
231	No	18	48			2	1	6	0.466	0.542	0.473	0.429	0.505	0.529	17	0.465	0.446	0.5	0.316	0.4	15
233	No	19	48			3	1	9	0.634	0.617	0.427	0.625	0.547	0.636	33	0.423	0.315	0.623	0.379	0.324	34
234	No	30	47	187	1
235	No	31	47		1
236	No	25	47	185	1	1	2	6	0.595	0.5	0.333	0.2	0.432	0.333	6	0.35	0.36	0.333	0.2	0.143	7
237	No	25	46	172	1
238	No	22	46		1	1	6	9	0.58	0.575	0.379	0.533	0.493	0.417	12	0.449	0.375	0.636	0.6	0.462	13
239	No	22	46		1	1	0	2	0.586	0.5	0.375	0.25	0.448	0.25	8	0.414	0.371	0.478	0.25	0.25	8
240	No	27	45		1	2	3	4	0.742	0.57	0.452	0.636	0.54	0.636	22	0.417	0.327	0.532	0.353	0.25	24
241	No	18	45	178	2	3	10	21	0.577	0.625	0.466	0.368	0.558	0.647	34	0.356	0.258	0.489	0.333	0.176	34
242	No	28	45	160	1	4	1	5	0.752	0.597	0.425	0.605	0.554	0.674	46	0.414	0.354	0.518	0.516	0.327	49
243	No	28	44	169	1	2	1	1	0.606	0.597	0.38	0.565	0.512	0.474	19	0.428	0.4	0.474	0.333	0.263	19
244	No	32	42	168	1	1	1	2	0.64	0.625	0.333	0.333	0.52	0.5	8	0.333	0.207	0.48	0.25	0.111	9
245	No	21	42		1	4	4	15	0.599	0.526	0.479	0.432	0.507	0.512	43	0.403	0.343	0.571	0.48	0.293	41
246	No	22	41		1	1	1	1	0.671	0.456	0.464	0.333	0.459	0.385	13	0.44	0.356	0.522	0.417	0.385	13
247	No	16	40		2	1	0	3	0.552	0.594	0.385	0.5	0.5	0.5	8	0.277	0.182	0.5	0	0	8
248	No	29	40		1	2	10	7	0.589	0.563	0.542	0.526	0.554	0.64	25	0.389	0.303	0.556	0.267	0.16	25
249	No	32	40	169	1	3	8	8	0.641	0.629	0.392	0.389	0.544	0.621	29	0.412	0.353	0.515	0.381	0.267	30
250	No	29	39	171	1	1	0	6	0.733	0.5	0.25	0.143	0.433	0.4	10	0.377	0.318	0.529	0.6	0.3	10
251	No	30	39	172	1	1	2	9	0.51	0.769	0.3	0.5	0.539	0.571	14	0.398	0.338	0.514	0.3	0.214	14
252	No	28	38		1
253	No	27	37	168	1	2	5	16	0.574	0.734	0.383	0.632	0.584	0.741	27	0.308	0.198	0.452	0.333	0.111	27
254	No	31	36	167	1
255	No	25	36	175	1
256	No	21	36		1	1	2	12	0.528	0.553	0.5	0.417	0.528	0.533	15	0.416	0.411	0.424	0.571	0.286	14
257	No	19	35		1	1	5	2	0.561	0.582	0.419	0.364	0.51	0.533	15	0.486	0.333	0.614	0.545	0.4	15
258	No	22	35	177	2
259	No	28	35	176	1
260	No	25	34		1	1	1	5	0.643	0.537	0.5	0.462	0.524	0.5	14	0.471	0.464	0.485	0.6	0.4	15
261	No	25	34	170	1	1	0	0	0.772	0.5	0.231	0.583	0.439	0.286	7	0.302	0.259	0.375	0	0	7
262	No	34	33	175	2	4	1	8	0.679	0.564	0.442	0.267	0.525	0.56	25	0.377	0.306	0.543	0.5	0.269	26
262	No	30	33	168	1
264	No	36	33	175	1
265	No	28	33	168	1	1	1	1	0.725	0.486	0.143	0.25	0.392	0.25	8	0.372	0.259	0.563	1	0.143	7
266	No	26	32		1
267	No	25	32	160	1	3	1	13	0.646	0.54	0.484	0.519	0.52	0.519	27	0.359	0.328	0.412	0.375	0.214	28
268	No	26	32	176	1
269	No	30	32	165	2	2	0	8	0.747	0.577	0.5	0.5	0.558	0.667	15	0.415	0.395	0.436	0.6	0.4	15
270	No	21	31		1	2	3	2	0.748	0.609	0.432	0.231	0.565	0.615	26	0.395	0.31	0.522	0.545	0.24	25
271	Yes	23	31		1	3	0	16	0.773	0.583	0.396	0.595	0.541	0.571	35	0.389	0.32	0.507	0.474	0.281	32
272	No	23	31		1	2	4	9	0.724	0.708	0.265	0.5	0.585	0.65	20	0.419	0.373	0.52	0.429	0.273	22
273	No	24	31			2	6	7	0.567	0.639	0.527	0.625	0.591	0.75	24	0.409	0.368	0.471	0.4	0.24	25
274	No	17	31		1	2	5	8	0.685	0.609	0.425	0.529	0.551	0.6	20	0.444	0.42	0.489	0.538	0.368	19
275	No	16	31		1	3	3	10	0.667	0.628	0.378	0.346	0.544	0.585	41	0.453	0.409	0.53	0.385	0.375	40
276	No	27	31			1	0	3	0.6	0.611	0.542	0.4	0.583	0.667	9	0.338	0.265	0.526	0.2	0.1	10
277	No	18	30		2
278	No	28	30	182	1
279	No	29	30			2	1	12	0.606	0.538	0.464	0.556	0.509	0.5	24	0.458	0.366	0.698	0.429	0.391	23
280	No	26	30	175	1	1	0	5	0.577	0.659	0.5	0.818	0.592	0.8	10	0.267	0.2	0.4	0	0	10
281	No	24	29	170	1	1	2	5	0.521	0.5	0.629	0.7	0.562	0.7	10	0.339	0.212	0.5	1	0.1	10
282	No	24	28		2	2	1	22	0.59	0.557	0.309	0.538	0.455	0.294	17	0.392	0.387	0.4	0.5	0.25	16
283	No	25	28	185	1	1	6	6	0.589	0.674	0.367	0.556	0.548	0.636	11	0.323	0.275	0.4	0.286	0.182	11
284	No	23	28
285	No	29	27	170	1	1	3	1	0.729	0.535	0.313	0.375	0.475	0.444	9	0.34	0.133	0.65	0.2	0.125	8
286	No	22	26		1
287	No	27	25	170	1	1	0	3	0.673	0.455	0.188	0.5	0.367	0.143	7	0.341	0.233	0.571	0.5	0.143	7
288	No	22	25			1	0	0	0.6	0.519	0.167	0.545	0.378	0.286	7	0.313	0.194	0.529	0	0	7
289	No	21	25			1	0	2	0.652	0.651	0.609	0.333	0.636	0.818	11	0.342	0.2	0.615	0.25	0.091	11
290	Yes	24	24		1
291	No	31	24	174	1
292	No	20	22		1
292	No	30	22	163	1
294	No	23	22		1	5	4	17	0.621	0.614	0.403	0.585	0.534	0.593	54	0.379	0.336	0.462	0.351	0.232	56
295	No	24	21	165	1
296	No	26	21		1
297	No	30	21	170	1	1	3	5	0.563	0.425	0.355	0.429	0.394	0.2	10	0.508	0.405	0.696	0.667	0.545	11
298	No	20	21		1	1	7	10	0.579	0.618	0.35	0.417	0.505	0.533	15	0.408	0.289	0.581	0.714	0.357	14
299	No	20	21		1	1	1	1	0.564	0.613	0.375	0.444	0.509	0.444	9	0.364	0.306	0.529	0.333	0.2	10
300	No	18	20	183	1
300	No	15	20		1
300	No	26	20		1	1	0	2	0.606	0.488	0.321	0.538	0.423	0.333	9	0.37	0.28	0.476	0.5	0.25	8
